# Supplementary material for: Amyloid blood biomarker detects Alzheimer's disease
Source: EMBO Mol Med. 2018 Apr 6;10(5):e8763. doi: 10.15252/emmm.201708763 (PMC5938617; doi:10.15252/emmm.201708763)
Supplement: Supplementary file 4 — Source Data for Figure 3 [file EMMM-10-e8763-s003.xls]

## Sheet: EMM-2017-08763_SourceDataForFig
		EMM-2017-08763_SourceDataForFigure3B
		Phenotyping data of the patient cohort, including the dementia biomarkers, [18F]-PET imaging results (SUVR), and the amide I maximum position of the Aβ fraction in blood plasma of DC (A) and MCI patients (B).
		A	age [years]	gender [male/female]	Aß(40) [pg/ml]	Aß(42) [pg/ml]	Aß(42/40) [pg/ml]	ttau [pg/ml]	ptau [pg/ml]	[18F]-PET [SUVR]	Amide I [cm-1]
		#
		1	73	female	5762	804	0.139535	295	50	2.18	1641
		2	77	female	3888	642	0.165123	268	41	1.77	1641
		3	70	female	6943	944	0.135964	472	82	1.92	1645
		4	71	female	5349	914	0.170873	282	54	1.79	1647
		5	80	female	3080	573	0.186039	218	53	1.71	1643
		6	82	female	8250	1089	0.132	280	63	1.83	1642
		7	82	female	2983	606	0.203151	159	33	1.16	1649
		8	77	female	6535	1030	0.157613	375	56	1.83	1642
		9	78	female	5885	753	0.127952	240	44	1.13	1646
		10	66	male	5368	589	0.109724	245	45	1.02	1647
		11	79	female	7041	644	0.0914643	346	70	2.37	1644
		12	77	male	4774	830	0.173858	196	56	1.88	1647
		13	72	female	4089	447	0.109318	288	41	1.11	1643
		14	66	male	5028	758	0.150756	206	47	1.1	1642
		15	77	female	5354	619	0.115614	288	43	1.38	1645
		16	81	female	3890	574	0.147558	240	43	1.25	1645
		17	76	female	3691	704	0.190734	322	57	1.13	1646
		18	81	male	7175	810	0.112892	467	83	1.11	1644
		19	72	male	4178	674	0.161321	275	49	1.32	1643
		20	71	male	2525	352	0.139406	147	25	2.06	1641
		21	73	female	2710	415	0.153137	287	35	1.28	1643
		22	73	female	2140	237	0.110748	223	35	1.31	1643
		23	69	male	3393	484	0.142647	193	39	1.29	1643
		24	69	male	5646	788	0.139568	267	38	1.31	1646
		25	78	male	7155	1111	0.155276	464	77	1.35	1642
		26	69	female	5409	646	0.119431	499	78	1.26	1642
		27	67	male	3548	414	0.116685	267	41	1.29	1644
		28	69	female	3130	463	0.147923	245	38	1.34	1642
		29	81	female	4699	575	0.122366	330	52	1.2	1640
		30	67	female	2506	427	0.170391	155	27	1.04	1640
		31	76	female	4532	603	0.133054	280	56	1.19	1645
		32	73	female	5317	579	0.108896	331	60	1.16	1646
		33	68	male	5125	515	0.100488	268	54	1.29	1642
		34	78	female	4634	693	0.149547	336	60	1.21	1646
		35	70	female	3647	527	0.144502	272	44	1.11	1648
		36	71	male	3993	688	0.172302	278	38	1.18	1642
		37	73	male	5491	804	0.146421	359	55	1.26	1642
		mean	73.8378		4726.03	657.432	0.142008	288.189	50.3243	1.40865	1643.76
		SD ±	4.89054		1498.93	200.395	0.0264973	85.4263	14.4454	0.350604	2.30224
		min value	66		2140	237	0.0914643	147	25	1.02	1640
		max value	82		8250	1111	0.203151	499	83	2.37	1649
		B	age [years]	gender [male/female]	Aß(40) [pg/ml]	Aß(42) [pg/ml]	Aß(42/40) [pg/ml]	ttau [pg/ml]	ptau [pg/ml]	[18F]-PET [SUVR]	Amide I [cm-1]
		#
		38	77	female	6540	487	0.0744648	560	82	1.76	1647
		39	77	female	4201	333	0.0792668	517	72	2.11	1640
		40	65	male	3020	217	0.0718543	490	71	2.26	1640
		41	71	male	4549	307	0.0674874	516	72	2.45	1641
		42	77	female	5767	337	0.0584359	816	121	1.24	1641
		43	79	male	4355	409	0.093915	417	54	1.19	1640
		44	68	female	2963	225	0.0759366	462	86	1.19	1646
		45	77	female	5736	348	0.0606695	382	55	2.24	1640
		46	75	female	5341	436	0.0816327	510	84	2.31	1647
		47	70	male	5867	418	0.071246	469	71	1.92	1640
		48	76	female	7637	546	0.071494	760	113	1.29	1644
		49	71	female	5754	526	0.0914147	370	63	1.41	1639
		50	76	male	3550	221	0.0622535	532	72	1.66	1640
		51	78	male	5598	279	0.0498392	501	81	1.17	1639
		52	74	male	5782	379	0.0655483	532	74	0.99	1640
		53	67	male	5310	399	0.0751412	1136	174	2.12	1640
		54	76	male	5867	409	0.0697119	400	78	1.72	1648
		55	74	male	4918	219	0.0445303	619	101	1.21	1640
		56	67	female	4412	374	0.0847688	452	79	1.23	1640
		57	63	female	3860	237	0.061399	355	54	1.14	1640
		58	75	male	4972	340	0.0683829	341	50	2.36	1639
		59	67	male	5739	444	0.0773654	552	88	1.59	1640
		60	77	male	6228	549	0.0881503	596	66	2.67	1640
		61	72	male	4915	280	0.0569685	316	71	2.37	1644
		62	72	male	5966	312	0.0522963	657	112	1.79	1645
		63	71	male	3116	251	0.080552	437	60	1.73	1642
		64	68	male	6484	473	0.0729488	539	106	1.88	1639
		65	79	male	2929	230	0.0785251	231	33	2.41	1642
		66	62	female	5651	303	0.0536188	567	75	1.99	1641
		67	80	male	8217	594	0.0722892	493	84	1.44	1640
		68	80	female	7276	531	0.0729797	775	120	1.44	1640
		69	78	male	3144	264	0.0839695	368	43	2.3	1639
		70	66	female	3902	285	0.0730395	516	67	2.84	1639
		71	73	male	3868	290	0.0749741	366	70	2.13	1647
		72	75	female	7848	408	0.0519878	1324	209	2.07	1643
		73	62	male	7700	401	0.0520779	903	167	2.66	1641
		mean	72.6389		5249.5	362.806	0.0700315	549.361	85.5	1.84111	1641.47
		SD ±	5.27069		1462.6	107.198	0.0122057	220.971	36.5337	0.514653	2.68845
		min value	62		2929	217	0.0445303	231	33	0.99	1639
		max value	80		8217	594	0.093915	1324	209	2.84	1648
